# Supplementary material for: The causal association between inflammatory bowel disease and breast cancer: a bidirectional two-sample Mendelian randomization study
Source: Front Genet. 2024 Jul 23;15:1392341. doi: 10.3389/fgene.2024.1392341 (PMC11300198; doi:10.3389/fgene.2024.1392341)
Supplement: Supplementary file 1 [file DataSheet4.CSV]

chr.exposure	pos.exposure	beta.exposure	se.exposure	pval.exposure	samplesize.exposure	id.exposure	SNP	effect_allele.exposure	other_allele.exposure	eaf.exposure	exposure	mr_keep.exposure	pval_origin.exposure	data_source.exposure	R2	F
1	206943968	0.1847	0.0273	1.26096e-11	417932	ebi-a-GCST90018933	rs3024493	A	C	0.11252	Ulcerative colitis || id:ebi-a-GCST90018933	TRUE	reported	igd	0.00681321485637373	2866.98023726977
1	151786281	0.1216	0.0204	2.65003e-09	417932	ebi-a-GCST90018933	rs3828058	A	G	0.301812	Ulcerative colitis || id:ebi-a-GCST90018933	TRUE	reported	igd	0.00623169269864989	2620.7429945308
1	200877562	-0.1304	0.0225	6.40693e-09	417932	ebi-a-GCST90018933	rs7554511	A	C	0.197658	Ulcerative colitis || id:ebi-a-GCST90018933	TRUE	reported	igd	0.0053933561743251	2266.26813718606
1	20171514	0.1682	0.0194	4.96249e-18	417932	ebi-a-GCST90018933	rs10737481	G	T	0.618853	Ulcerative colitis || id:ebi-a-GCST90018933	TRUE	reported	igd	0.0133463338726745	5653.28393021654
1	67699915	-0.3098	0.046	1.64399e-11	417932	ebi-a-GCST90018933	rs79755370	A	C	0.0534111	Ulcerative colitis || id:ebi-a-GCST90018933	TRUE	reported	igd	0.00970478128784099	4095.66679409192
1	161479745	-0.16	0.0194	1.63305e-16	417932	ebi-a-GCST90018933	rs1801274	G	A	0.426549	Ulcerative colitis || id:ebi-a-GCST90018933	TRUE	reported	igd	0.0125237734706688	5300.44218380091
2	61176073	0.1252	0.0205	9.93208e-10	417932	ebi-a-GCST90018933	rs2278300	G	T	0.528523	Ulcerative colitis || id:ebi-a-GCST90018933	TRUE	reported	igd	0.00781201478098093	3290.58140801278
2	241568326	0.1485	0.0232	1.51901e-10	417932	ebi-a-GCST90018933	rs34236350	T	C	0.229945	Ulcerative colitis || id:ebi-a-GCST90018933	TRUE	reported	igd	0.00780959691293389	3289.55493589475
5	10704797	0.1169	0.0206	1.34999e-08	417932	ebi-a-GCST90018933	rs2918392	C	T	0.438233	Ulcerative colitis || id:ebi-a-GCST90018933	TRUE	reported	igd	0.00672853196014364	2831.10453947922
6	32429327	-0.2107	0.022	8.12082e-22	417932	ebi-a-GCST90018933	rs9268849	T	C	0.341716	Ulcerative colitis || id:ebi-a-GCST90018933	TRUE	reported	igd	0.0199727414636949	8517.32211243672
6	29941617	-0.1107	0.0196	1.61202e-08	417932	ebi-a-GCST90018933	rs9260809	G	A	0.459644	Ulcerative colitis || id:ebi-a-GCST90018933	TRUE	reported	igd	0.00608732951007951	2559.65911058715
6	32462924	0.9285	0.128	4.08507e-13	417932	ebi-a-GCST90018933	rs139523312	A	T	0.184788	Ulcerative colitis || id:ebi-a-GCST90018933	TRUE	reported	igd	0.259739584069734	146641.589951623
6	32247045	1.1793	0.0955	4.77749e-35	417932	ebi-a-GCST90018933	rs145568234	G	T	0.0182036	Ulcerative colitis || id:ebi-a-GCST90018933	TRUE	reported	igd	0.0497115508420603	21862.7812027307
7	107476913	-0.1203	0.0196	9.30101e-10	417932	ebi-a-GCST90018933	rs990107	G	T	0.633633	Ulcerative colitis || id:ebi-a-GCST90018933	TRUE	reported	igd	0.00671916623922542	2827.13715085718
7	5473610	0.3413	0.0585	5.49402e-09	417932	ebi-a-GCST90018933	rs181316459	C	G	0.346054	Ulcerative colitis || id:ebi-a-GCST90018933	TRUE	reported	igd	0.0527215698525676	23260.2421708835
10	101284570	-0.1161	0.0192	1.37499e-09	417932	ebi-a-GCST90018933	rs4129133	C	T	0.542122	Ulcerative colitis || id:ebi-a-GCST90018933	TRUE	reported	igd	0.00669177367598272	2815.53388795874
11	76293805	0.1157	0.0199	5.79802e-09	417932	ebi-a-GCST90018933	rs7936434	C	G	0.458045	Ulcerative colitis || id:ebi-a-GCST90018933	TRUE	reported	igd	0.00664611861092911	2796.1962026881
12	68500075	0.113	0.0205	3.82199e-08	417932	ebi-a-GCST90018933	rs7134599	A	G	0.259743	Ulcerative colitis || id:ebi-a-GCST90018933	TRUE	reported	igd	0.00491035914556064	2062.31309567451
17	38101932	-0.1092	0.0193	1.45999e-08	417932	ebi-a-GCST90018933	rs4065985	C	G	0.540374	Ulcerative colitis || id:ebi-a-GCST90018933	TRUE	reported	igd	0.00592344424560051	2490.33642251538
20	43065028	0.1285	0.0197	6.63132e-11	417932	ebi-a-GCST90018933	rs6017342	C	A	0.650514	Ulcerative colitis || id:ebi-a-GCST90018933	TRUE	reported	igd	0.0075079726471592	3161.54379274598
21	40464924	-0.1707	0.0227	5.59114e-14	417932	ebi-a-GCST90018933	rs4817983	C	G	0.260848	Ulcerative colitis || id:ebi-a-GCST90018933	TRUE	reported	igd	0.0112361701067298	4749.2964757949
