# Supplementary material for: The causal association between inflammatory bowel disease and breast cancer: a bidirectional two-sample Mendelian randomization study
Source: Front Genet. 2024 Jul 23;15:1392341. doi: 10.3389/fgene.2024.1392341 (PMC11300198; doi:10.3389/fgene.2024.1392341)
Supplement: Supplementary file 2 [file DataSheet6.CSV]

	id.exposure	id.outcome	outcome	exposure	egger_intercept	se	pval
1	ebi-a-GCST003043	ieu-a-1131	Breast cancer (GWAS) || id:ieu-a-1131	Inflammatory bowel disease || id:ebi-a-GCST003043	0.006276792	0.004917832	0.204262191
	id.exposure	id.outcome	outcome	exposure	egger_intercept	se	pval
1	ebi-a-GCST003043	ieu-a-1131	Breast cancer (GWAS) || id:ieu-a-1131	Inflammatory bowel disease || id:ebi-a-GCST003043	0.006276792	0.004917832	0.204262191
	id.exposure	id.outcome	outcome	exposure	egger_intercept	se	pval
1	ebi-a-GCST90018933	ieu-a-1131	Breast cancer (GWAS) || id:ieu-a-1131	Ulcerative colitis || id:ebi-a-GCST90018933	-0.002003527	0.009159142	0.829613644
	id.exposure	id.outcome	outcome	exposure	egger_intercept	se	pval
1	ieu-a-1131	ebi-a-GCST003043	Inflammatory bowel disease || id:ebi-a-GCST003043	Breast cancer (GWAS) || id:ieu-a-1131	0.042691765	0.026495887	0.353611925
	id.exposure	id.outcome	outcome	exposure	egger_intercept	se	pval
1	ieu-a-1131	ieu-a-30	Crohn's disease || id:ieu-a-30	Breast cancer (GWAS) || id:ieu-a-1131	0.001638639	0.023267253	0.945013996
	id.exposure	id.outcome	outcome	exposure	egger_intercept	se	pval
1	ieu-a-1131	ebi-a-GCST90018933	Ulcerative colitis || id:ebi-a-GCST90018933	Breast cancer (GWAS) || id:ieu-a-1131	0.011589256	0.019683561	0.566928039
