# Supplementary material for: The causal association between inflammatory bowel disease and breast cancer: a bidirectional two-sample Mendelian randomization study
Source: Front Genet. 2024 Jul 23;15:1392341. doi: 10.3389/fgene.2024.1392341 (PMC11300198; doi:10.3389/fgene.2024.1392341)
Supplement: Supplementary file 3 [file DataSheet3.CSV]

pos.exposure	samplesize.exposure	pval.exposure	chr.exposure	beta.exposure	se.exposure	id.exposure	SNP	effect_allele.exposure	other_allele.exposure	eaf.exposure	exposure	mr_keep.exposure	pval_origin.exposure	data_source.exposure	R2	F
67603383	20883	1.77701e-08	1	0.131704	0.0234	ieu-a-30	rs6588243	C	A	0.589982	Crohn's disease || id:ieu-a-30	TRUE	reported	igd	0.00839207991189526	176.718052660083
67705958	20883	1.05196e-54	1	-0.995199	0.0639	ieu-a-30	rs11209026	A	G	0.0563213	Crohn's disease || id:ieu-a-30	TRUE	reported	igd	0.105280195017604	2457.03262621513
172857050	20883	2.77013e-15	1	0.202002	0.0256	ieu-a-30	rs6704109	T	C	0.256123	Crohn's disease || id:ieu-a-30	TRUE	reported	igd	0.0155485912042671	329.798027648176
7886424	20883	8.35507e-10	1	0.172296	0.0281	ieu-a-30	rs697693	A	G	0.201415	Crohn's disease || id:ieu-a-30	TRUE	reported	igd	0.0095497795192952	201.331618711359
155253308	20883	6.09804e-09	1	0.155498	0.0267	ieu-a-30	rs7543234	T	C	0.238986	Crohn's disease || id:ieu-a-30	TRUE	reported	igd	0.00879517970455771	185.281733553444
206939904	20883	3.90499e-09	1	0.177903	0.0302	ieu-a-30	rs3024505	A	G	0.16156	Crohn's disease || id:ieu-a-30	TRUE	reported	igd	0.00857437301447369	180.589928323326
234161211	20883	1.85994e-38	2	0.301402	0.0232	ieu-a-30	rs12692254	T	A	0.543391	Crohn's disease || id:ieu-a-30	TRUE	reported	igd	0.0450795076146352	985.741960725802
43809347	20883	1.031e-09	2	0.2259	0.037	ieu-a-30	rs78487399	C	G	0.100704	Crohn's disease || id:ieu-a-30	TRUE	reported	igd	0.00924297632101214	194.803149456742
61199327	20883	2.35001e-08	2	0.132203	0.0237	ieu-a-30	rs112401990	A	G	0.373412	Crohn's disease || id:ieu-a-30	TRUE	reported	igd	0.00817867517771744	172.187179395965
103064264	20883	9.93574e-11	2	-0.168899	0.0261	ieu-a-30	rs4851586	C	T	0.759729	Crohn's disease || id:ieu-a-30	TRUE	reported	igd	0.0104146388025019	219.756760116059
49666964	20883	1.09396e-13	3	0.180704	0.0243	ieu-a-30	rs1873625	A	C	0.320264	Crohn's disease || id:ieu-a-30	TRUE	reported	igd	0.0142171950884677	301.150769888846
103198082	20883	1.21001e-08	4	0.221495	0.0389	ieu-a-30	rs13135092	G	A	0.095419	Crohn's disease || id:ieu-a-30	TRUE	reported	igd	0.0084691567670654	178.354978728128
40440063	20883	6.96627e-35	5	0.296602	0.0241	ieu-a-30	rs7713270	T	C	0.623824	Crohn's disease || id:ieu-a-30	TRUE	reported	igd	0.0412887095233667	899.279639367544
131770805	20883	1.35988e-20	5	0.212398	0.0228	ieu-a-30	rs2188962	T	C	0.439546	Crohn's disease || id:ieu-a-30	TRUE	reported	igd	0.0222267081473883	474.666159009358
150238521	20883	8.88792e-18	5	0.321699	0.0375	ieu-a-30	rs147018773	T	C	0.0966978	Crohn's disease || id:ieu-a-30	TRUE	reported	igd	0.0180791945765292	384.462433087663
96247810	20883	2.0649e-12	5	-0.168096	0.0239	ieu-a-30	rs6873866	C	T	0.534873	Crohn's disease || id:ieu-a-30	TRUE	reported	igd	0.0140594062431257	297.760801839042
141482341	20883	3.59402e-08	5	0.159198	0.0289	ieu-a-30	rs12717899	T	G	0.793845	Crohn's disease || id:ieu-a-30	TRUE	reported	igd	0.00829535156724278	174.664136494003
20835260	20883	8e-09	6	-0.171904	0.0298	ieu-a-30	rs12194825	A	T	0.18587	Crohn's disease || id:ieu-a-30	TRUE	reported	igd	0.00894344864759716	188.433395607585
31628397	20883	1.47096e-11	6	0.958001	0.1419	ieu-a-30	rs148844907	A	T	0.00828273	Crohn's disease || id:ieu-a-30	TRUE	reported	igd	0.0150772904494553	319.648332627789
31351940	20883	2.19685e-12	6	0.441797	0.0629	ieu-a-30	rs114607072	T	G	0.0402795	Crohn's disease || id:ieu-a-30	TRUE	reported	igd	0.0150905254860518	319.933223131752
106530330	20883	1.85102e-09	6	0.224303	0.0373	ieu-a-30	rs28701841	A	G	0.116563	Crohn's disease || id:ieu-a-30	TRUE	reported	igd	0.0103618299534405	218.630786287893
31587042	20883	2.56602e-08	6	0.349797	0.0628	ieu-a-30	rs140054334	T	C	0.038307	Crohn's disease || id:ieu-a-30	TRUE	reported	igd	0.00901522879837896	189.959521083953
167390242	20883	1.02494e-12	6	0.163402	0.0229	ieu-a-30	rs444210	G	A	0.546838	Crohn's disease || id:ieu-a-30	TRUE	reported	igd	0.0132329570385622	280.022907020635
50304461	20883	2.89701e-08	7	0.139301	0.0251	ieu-a-30	rs1456896	T	C	0.697556	Crohn's disease || id:ieu-a-30	TRUE	reported	igd	0.00818771120134487	172.378986957672
126534671	20883	6.39588e-12	8	0.162895	0.0237	ieu-a-30	rs921720	G	A	0.618841	Crohn's disease || id:ieu-a-30	TRUE	reported	igd	0.0125178793610254	264.699313004712
4984530	20883	4.22377e-12	9	-0.168099	0.0243	ieu-a-30	rs1887428	C	G	0.623303	Crohn's disease || id:ieu-a-30	TRUE	reported	igd	0.0132694106399361	280.804676129684
117552885	20883	2.46207e-15	9	0.207799	0.0263	ieu-a-30	rs3810936	C	T	0.698408	Crohn's disease || id:ieu-a-30	TRUE	reported	igd	0.0181905539584748	386.874417167553
139266496	20883	4.37019e-20	9	0.215901	0.0235	ieu-a-30	rs4077515	T	C	0.419834	Crohn's disease || id:ieu-a-30	TRUE	reported	igd	0.0227074927410937	485.17220013963
81042475	20883	9.00534e-11	10	-0.170895	0.0264	ieu-a-30	rs1250573	A	G	0.287447	Crohn's disease || id:ieu-a-30	TRUE	reported	igd	0.0119636489723043	252.837817081168
64445564	20883	3.41979e-19	10	0.212006	0.0237	ieu-a-30	rs10761659	G	A	0.55269	Crohn's disease || id:ieu-a-30	TRUE	reported	igd	0.022223707581754	474.600623489147
35459497	20883	7.61202e-10	10	-0.145701	0.0237	ieu-a-30	rs2505640	G	A	0.643588	Crohn's disease || id:ieu-a-30	TRUE	reported	igd	0.00973902131589302	205.360514525569
101298451	20883	4.35712e-20	10	-0.211597	0.0231	ieu-a-30	rs1332099	C	T	0.515025	Crohn's disease || id:ieu-a-30	TRUE	reported	igd	0.0223664300079137	477.718277410448
76299649	20883	4.854e-15	11	0.181104	0.0231	ieu-a-30	rs11236797	A	C	0.473264	Crohn's disease || id:ieu-a-30	TRUE	reported	igd	0.0163524395469358	347.13174098891
40828306	20883	2.84512e-18	12	0.519093	0.0595	ieu-a-30	rs11564236	T	A	0.034419	Crohn's disease || id:ieu-a-30	TRUE	reported	igd	0.0179104831011858	380.809275733663
44460242	20883	6.02102e-09	13	0.152901	0.0263	ieu-a-30	rs1932990	T	C	0.253841	Crohn's disease || id:ieu-a-30	TRUE	reported	igd	0.00885612624723938	186.577122722281
69210199	20883	4.339e-08	14	-0.129198	0.0236	ieu-a-30	rs4902642	A	G	0.409159	Crohn's disease || id:ieu-a-30	TRUE	reported	igd	0.00807057188683077	169.892743165683
67455630	20883	7.45247e-13	15	0.193097	0.0269	ieu-a-30	rs56062135	T	C	0.234271	Crohn's disease || id:ieu-a-30	TRUE	reported	igd	0.0133774912405461	283.122868284315
28867061	20883	2.33598e-10	16	0.154901	0.0244	ieu-a-30	rs147684209	C	T	0.369415	Crohn's disease || id:ieu-a-30	TRUE	reported	igd	0.0111788363962305	236.064205926751
50866917	20883	3.19301e-31	16	0.590392	0.0508	ieu-a-30	rs72798422	C	T	0.047701	Crohn's disease || id:ieu-a-30	TRUE	reported	igd	0.0316673509889649	682.870660899342
50756881	20883	3.24489e-61	16	0.399806	0.0242	ieu-a-30	rs2076756	G	A	0.283672	Crohn's disease || id:ieu-a-30	TRUE	reported	igd	0.0649616441867882	1450.70422387603
32593665	20883	9.52138e-12	17	-0.179501	0.0263	ieu-a-30	rs3091315	G	A	0.265588	Crohn's disease || id:ieu-a-30	TRUE	reported	igd	0.0125693249311821	265.801013189834
37922259	20883	1.011e-08	17	0.130396	0.0228	ieu-a-30	rs907092	A	G	0.471412	Crohn's disease || id:ieu-a-30	TRUE	reported	igd	0.00847376600612024	178.452875887184
40514201	20883	2.92301e-08	17	-0.129299	0.0233	ieu-a-30	rs744166	G	A	0.408159	Crohn's disease || id:ieu-a-30	TRUE	reported	igd	0.00807708685119239	170.03100574051
12818922	20883	1.08193e-15	18	0.283102	0.0353	ieu-a-30	rs80262450	A	G	0.112701	Crohn's disease || id:ieu-a-30	TRUE	reported	igd	0.0160292658653776	340.159609349883
1106477	20883	2.05589e-12	19	0.1928	0.0274	ieu-a-30	rs8178977	C	G	0.238841	Crohn's disease || id:ieu-a-30	TRUE	reported	igd	0.0135153819184848	286.081186332863
10516198	20883	7.80998e-09	19	-0.1562	0.0271	ieu-a-30	rs2129944	G	T	0.291299	Crohn's disease || id:ieu-a-30	TRUE	reported	igd	0.0100738178538863	212.491996272861
49214274	20883	4.26403e-09	19	0.139797	0.0238	ieu-a-30	rs281379	A	G	0.489275	Crohn's disease || id:ieu-a-30	TRUE	reported	igd	0.00976710466663287	205.958531073946
62370349	20883	5.44127e-11	20	0.167	0.0255	ieu-a-30	rs1056441	C	T	0.697697	Crohn's disease || id:ieu-a-30	TRUE	reported	igd	0.0117644668577416	248.578222719239
16823163	20883	6.27769e-11	21	-0.154901	0.0237	ieu-a-30	rs1297271	T	C	0.429877	Crohn's disease || id:ieu-a-30	TRUE	reported	igd	0.0117611884760561	248.508127493814
45614159	20883	1.22603e-13	21	-0.171598	0.0231	ieu-a-30	rs7276302	G	A	0.608306	Crohn's disease || id:ieu-a-30	TRUE	reported	igd	0.0140321254392548	297.174805444462
39735087	20883	7.12361e-12	22	-0.223994	0.0327	ieu-a-30	rs151314883	A	G	0.157585	Crohn's disease || id:ieu-a-30	TRUE	reported	igd	0.0133212118051362	281.915682217051
