# Supplementary material for: The causal association between inflammatory bowel disease and breast cancer: a bidirectional two-sample Mendelian randomization study
Source: Front Genet. 2024 Jul 23;15:1392341. doi: 10.3389/fgene.2024.1392341 (PMC11300198; doi:10.3389/fgene.2024.1392341)
Supplement: Supplementary file 6 [file DataSheet5.CSV]

	id.exposure	id.outcome	outcome	exposure	method	Q	Q_df	Q_pval
1	ebi-a-GCST003043	ieu-a-1131	Breast cancer (GWAS) || id:ieu-a-1131	Inflammatory bowel disease || id:ebi-a-GCST003043	MR Egger	154.1389617	122	0.026058605
2	ebi-a-GCST003043	ieu-a-1131	Breast cancer (GWAS) || id:ieu-a-1131	Inflammatory bowel disease || id:ebi-a-GCST003043	Inverse variance weighted	156.1971284	123	0.023125472
	id.exposure	id.outcome	outcome	exposure	method	Q	Q_df	Q_pval
1	ieu-a-30	ieu-a-1131	Breast cancer (GWAS) || id:ieu-a-1131	Crohn's disease || id:ieu-a-30	MR Egger	41.83067559	47	0.686020314
2	ieu-a-30	ieu-a-1131	Breast cancer (GWAS) || id:ieu-a-1131	Crohn's disease || id:ieu-a-30	Inverse variance weighted	41.8782456	48	0.72061606
	id.exposure	id.outcome	outcome	exposure	method	Q	Q_df	Q_pval
1	ebi-a-GCST90018933	ieu-a-1131	Breast cancer (GWAS) || id:ieu-a-1131	Ulcerative colitis || id:ebi-a-GCST90018933	MR Egger	14.27615912	16	0.578148842
2	ebi-a-GCST90018933	ieu-a-1131	Breast cancer (GWAS) || id:ieu-a-1131	Ulcerative colitis || id:ebi-a-GCST90018933	Inverse variance weighted	14.32400901	17	0.644048596
	id.exposure	id.outcome	outcome	exposure	method	Q	Q_df	Q_pval
1	ieu-a-1131	ebi-a-GCST003043	Inflammatory bowel disease || id:ebi-a-GCST003043	Breast cancer (GWAS) || id:ieu-a-1131	MR Egger	0.07925514	1	0.77830937
2	ieu-a-1131	ebi-a-GCST003043	Inflammatory bowel disease || id:ebi-a-GCST003043	Breast cancer (GWAS) || id:ieu-a-1131	Inverse variance weighted	2.675414128	2	0.262446753
	id.exposure	id.outcome	outcome	exposure	method	Q	Q_df	Q_pval
1	ieu-a-1131	ieu-a-30	Crohn's disease || id:ieu-a-30	Breast cancer (GWAS) || id:ieu-a-1131	MR Egger	18.13409393	12	0.111679217
2	ieu-a-1131	ieu-a-30	Crohn's disease || id:ieu-a-30	Breast cancer (GWAS) || id:ieu-a-1131	Inverse variance weighted	18.14158926	13	0.152217028
	id.exposure	id.outcome	outcome	exposure	method	Q	Q_df	Q_pval
1	ieu-a-1131	ebi-a-GCST90018933	Ulcerative colitis || id:ebi-a-GCST90018933	Breast cancer (GWAS) || id:ieu-a-1131	MR Egger	18.27955154	12	0.107462267
2	ieu-a-1131	ebi-a-GCST90018933	Ulcerative colitis || id:ebi-a-GCST90018933	Breast cancer (GWAS) || id:ieu-a-1131	Inverse variance weighted	18.80761733	13	0.12919036
