# Supplementary material for: The causal association between inflammatory bowel disease and breast cancer: a bidirectional two-sample Mendelian randomization study
Source: Front Genet. 2024 Jul 23;15:1392341. doi: 10.3389/fgene.2024.1392341 (PMC11300198; doi:10.3389/fgene.2024.1392341)
Supplement: Supplementary file 7 [file DataSheet1.CSV]

beta.exposure	se.exposure	chr.exposure	pos.exposure	samplesize.exposure	pval.exposure	id.exposure	SNP	effect_allele.exposure	other_allele.exposure	eaf.exposure	exposure	mr_keep.exposure	pval_origin.exposure	data_source.exposure	R2	F
-0.1371	0.0173	2	217909463	32498	2.42493e-15	ieu-a-1131	rs6721996	A	G	0.499	Breast cancer (GWAS) || id:ieu-a-1131	TRUE	reported	igd	0.00939816740718	308.300305950731
0.1227	0.0175	3	27330335	32498	2.26882e-12	ieu-a-1131	rs487930	A	C	0.5267	Breast cancer (GWAS) || id:ieu-a-1131	TRUE	reported	igd	0.0075061794686238	245.765568476593
-0.1461	0.0193	5	56026500	32498	3.38766e-14	ieu-a-1131	rs1910020	C	T	0.7179	Breast cancer (GWAS) || id:ieu-a-1131	TRUE	reported	igd	0.0086456463553278	283.399092292111
0.2775	0.0339	6	151969740	32498	2.46377e-16	ieu-a-1131	rs9371545	A	G	0.0712	Breast cancer (GWAS) || id:ieu-a-1131	TRUE	reported	igd	0.010184932872	334.375167240925
0.1811	0.031	8	76305785	32498	5.30799e-09	ieu-a-1131	rs72658071	T	A	0.0866	Breast cancer (GWAS) || id:ieu-a-1131	TRUE	reported	igd	0.0051885474835448	169.486427401662
-0.1244	0.0176	8	128368513	32498	1.38612e-12	ieu-a-1131	rs9693995	T	C	0.5572	Breast cancer (GWAS) || id:ieu-a-1131	TRUE	reported	igd	0.0076364141962752	250.062496520544
0.0984	0.018	9	110886840	32498	4.95302e-08	ieu-a-1131	rs548980	T	C	0.6274	Breast cancer (GWAS) || id:ieu-a-1131	TRUE	reported	igd	0.0045269693849088	147.777380810708
-0.107	0.0178	10	80851257	32498	1.81301e-09	ieu-a-1131	rs719338	T	G	0.6131	Breast cancer (GWAS) || id:ieu-a-1131	TRUE	reported	igd	0.00543159771422	177.469140298081
0.3033	0.0331	11	69331418	32498	5.7372e-20	ieu-a-1131	rs78540526	T	C	0.0727	Breast cancer (GWAS) || id:ieu-a-1131	TRUE	reported	igd	0.0124030783439838	408.112282478825
-0.1427	0.0208	14	69031284	32498	7.49376e-12	ieu-a-1131	rs10483813	A	T	0.238	Breast cancer (GWAS) || id:ieu-a-1131	TRUE	reported	igd	0.00738600964248	241.801719171398
0.2281	0.0197	16	52580500	32498	3.77398e-31	ieu-a-1131	rs3095602	A	G	0.2753	Breast cancer (GWAS) || id:ieu-a-1131	TRUE	reported	igd	0.0207608456168702	688.947573374765
0.1303	0.0215	16	80641931	32498	1.39101e-09	ieu-a-1131	rs9933302	C	T	0.2212	Breast cancer (GWAS) || id:ieu-a-1131	TRUE	reported	igd	0.0058496501440608	191.208735287319
0.1066	0.0189	18	24337424	32498	1.59401e-08	ieu-a-1131	rs527616	G	C	0.6279	Breast cancer (GWAS) || id:ieu-a-1131	TRUE	reported	igd	0.0053100004529208	173.474926657235
-0.5564	0.0781	22	29551872	32498	1.04112e-12	ieu-a-1131	rs132289	G	A	0.9819	Breast cancer (GWAS) || id:ieu-a-1131	TRUE	reported	igd	0.0110039871153888	361.564213245615
-0.1081	0.0198	22	37619062	32498	4.454e-08	ieu-a-1131	rs9610673	G	T	0.417	Breast cancer (GWAS) || id:ieu-a-1131	TRUE	reported	igd	0.00568180066542	185.690852834687
