# Supplementary material for: The causal association between inflammatory bowel disease and breast cancer: a bidirectional two-sample Mendelian randomization study
Source: Front Genet. 2024 Jul 23;15:1392341. doi: 10.3389/fgene.2024.1392341 (PMC11300198; doi:10.3389/fgene.2024.1392341)
Supplement: Supplementary file 8 [file DataSheet2.CSV]

samplesize.exposure	beta.exposure	pos.exposure	chr.exposure	se.exposure	pval.exposure	id.exposure	SNP	effect_allele.exposure	other_allele.exposure	eaf.exposure	exposure	mr_keep.exposure	pval_origin.exposure	data_source.exposure	R2	F
34652	0.0669054	172866210	1	0.0115117	6.17504e-09	ebi-a-GCST003043	rs12411259	A	G	0.2401	Inflammatory bowel disease || id:ebi-a-GCST003043	TRUE	reported	igd	0.00163343156299203	56.6910045338171
34652	-0.126877	8150638	1	0.0139965	1.24652e-19	ebi-a-GCST003043	rs72634258	C	T	0.1757	Inflammatory bowel disease || id:ebi-a-GCST003043	TRUE	reported	igd	0.00466286518872847	162.325179216866
34652	-0.6472	67731368	1	0.0232516	1.65196e-170	ebi-a-GCST003043	rs7547569	C	T	0.06675	Inflammatory bowel disease || id:ebi-a-GCST003043	TRUE	reported	igd	0.05218627295928	1907.81617363236
34652	0.0741659	160854526	1	0.0110454	1.88495e-11	ebi-a-GCST003043	rs2297559	A	G	0.6822	Inflammatory bowel disease || id:ebi-a-GCST003043	TRUE	reported	igd	0.00238508656508058	82.8408320355704
34652	0.196922	206943968	1	0.0131753	1.64778e-50	ebi-a-GCST003043	rs3024493	A	C	0.1572	Inflammatory bowel disease || id:ebi-a-GCST003043	TRUE	reported	igd	0.0102753243627297	359.736397336294
34652	-0.159253	200875897	1	0.0113704	1.43351e-44	ebi-a-GCST003043	rs59655222	C	T	0.2809	Inflammatory bowel disease || id:ebi-a-GCST003043	TRUE	reported	igd	0.0102458092978328	358.692385952964
34652	-0.0867354	1247494	1	0.0130755	3.2802e-11	ebi-a-GCST003043	rs12103	C	T	0.8166	Inflammatory bowel disease || id:ebi-a-GCST003043	TRUE	reported	igd	0.00225336463423665	78.2554225779743
34652	-0.195275	92554283	1	0.0340546	9.79873e-09	ebi-a-GCST003043	rs34856868	A	G	0.03159	Inflammatory bowel disease || id:ebi-a-GCST003043	TRUE	reported	igd	0.00233309369446843	81.0307488425135
34652	0.0687256	155181843	1	0.0100715	8.86748e-12	ebi-a-GCST003043	rs2974935	T	G	0.4948	Inflammatory bowel disease || id:ebi-a-GCST003043	TRUE	reported	igd	0.0023613486165862	82.0143941408566
34652	0.0986319	197701992	1	0.0121772	5.50808e-16	ebi-a-GCST003043	rs16841904	T	C	0.2028	Inflammatory bowel disease || id:ebi-a-GCST003043	TRUE	reported	igd	0.00314557492995255	109.338102517022
34652	0.124537	20165971	1	0.00990061	2.76439e-36	ebi-a-GCST003043	rs7523442	T	C	0.5356	Inflammatory bowel disease || id:ebi-a-GCST003043	TRUE	reported	igd	0.00771542003497461	269.417977069938
34652	0.0819867	67652984	1	0.0099185	1.38484e-16	ebi-a-GCST003043	rs6588248	G	T	0.5297	Inflammatory bowel disease || id:ebi-a-GCST003043	TRUE	reported	igd	0.00334905098984235	116.434562083435
34652	-0.132111	161472158	1	0.010405	6.1546e-37	ebi-a-GCST003043	rs10800309	G	A	0.6578	Inflammatory bowel disease || id:ebi-a-GCST003043	TRUE	reported	igd	0.00785745368614278	274.416989006658
34652	0.0778816	191931464	2	0.0102944	3.86545e-14	ebi-a-GCST003043	rs1517352	C	A	0.6048	Inflammatory bowel disease || id:ebi-a-GCST003043	TRUE	reported	igd	0.00289953559291122	100.761068599157
34652	0.0790564	219121663	2	0.0100145	2.92213e-15	ebi-a-GCST003043	rs11677953	A	G	0.3969	Inflammatory bowel disease || id:ebi-a-GCST003043	TRUE	reported	igd	0.00299208888567401	103.987018290285
34652	0.0821647	231161026	2	0.0113176	3.87347e-13	ebi-a-GCST003043	rs35256947	C	T	0.2594	Inflammatory bowel disease || id:ebi-a-GCST003043	TRUE	reported	igd	0.0025939059353667	90.1125842275351
34652	0.134178	234172846	2	0.0099341	1.42561e-41	ebi-a-GCST003043	rs6708373	G	A	0.5277	Inflammatory bowel disease || id:ebi-a-GCST003043	TRUE	reported	igd	0.00897423966929405	313.773281168062
34652	0.0917072	25097644	2	0.00988181	1.6885e-20	ebi-a-GCST003043	rs13407913	G	A	0.4306	Inflammatory bowel disease || id:ebi-a-GCST003043	TRUE	reported	igd	0.00412409206272573	143.491562386955
34652	-0.0783055	27741237	2	0.00996426	3.88329e-15	ebi-a-GCST003043	rs780094	C	T	0.6051	Inflammatory bowel disease || id:ebi-a-GCST003043	TRUE	reported	igd	0.00293041289210209	101.837231848442
34652	0.0799597	65667272	2	0.0116057	5.59114e-12	ebi-a-GCST003043	rs6740462	A	C	0.7378	Inflammatory bowel disease || id:ebi-a-GCST003043	TRUE	reported	igd	0.00247368073020483	85.9255897772608
34652	0.0698267	241586960	2	0.0115253	1.37322e-09	ebi-a-GCST003043	rs6745185	G	T	0.7389	Inflammatory bowel disease || id:ebi-a-GCST003043	TRUE	reported	igd	0.00188133255074016	65.3110446774212
34652	-0.0952951	102984279	2	0.0102776	1.82516e-20	ebi-a-GCST003043	rs1420098	C	T	0.3877	Inflammatory bowel disease || id:ebi-a-GCST003043	TRUE	reported	igd	0.00431152785618357	150.041347666805
34652	-0.0671151	163124051	2	0.0107006	3.56246e-10	ebi-a-GCST003043	rs1990760	T	C	0.6085	Inflammatory bowel disease || id:ebi-a-GCST003043	TRUE	reported	igd	0.00214616361534593	74.5245110658374
34652	0.150574	43672508	2	0.0188538	1.38963e-15	ebi-a-GCST003043	rs77059113	G	T	0.06979	Inflammatory bowel disease || id:ebi-a-GCST003043	TRUE	reported	igd	0.00294377202041137	102.302856794694
34652	0.126444	61204856	2	0.0100484	2.59956e-36	ebi-a-GCST003043	rs7608910	G	A	0.3909	Inflammatory bowel disease || id:ebi-a-GCST003043	TRUE	reported	igd	0.00761343628872474	265.82944293174
34652	-0.122467	145481827	2	0.0187977	7.26942e-11	ebi-a-GCST003043	rs11691685	G	A	0.08024	Inflammatory bowel disease || id:ebi-a-GCST003043	TRUE	reported	igd	0.00221377558107915	76.8775134463943
34652	-0.0638392	199543967	2	0.0112629	1.44391e-08	ebi-a-GCST003043	rs72924296	G	A	0.2696	Inflammatory bowel disease || id:ebi-a-GCST003043	TRUE	reported	igd	0.00160503874327354	55.703999531832
34652	0.0942858	18765978	3	0.0142704	3.91922e-11	ebi-a-GCST003043	rs11713774	C	T	0.1427	Inflammatory bowel disease || id:ebi-a-GCST003043	TRUE	reported	igd	0.00217510072517218	75.5315288103046
34652	0.160867	49697459	3	0.0105244	9.61391e-53	ebi-a-GCST003043	rs9836291	A	G	0.2878	Inflammatory bowel disease || id:ebi-a-GCST003043	TRUE	reported	igd	0.0106085659383934	371.528191078357
34652	0.0579752	26132361	4	0.0101746	1.21194e-08	ebi-a-GCST003043	rs4692386	C	T	0.593	Inflammatory bowel disease || id:ebi-a-GCST003043	TRUE	reported	igd	0.00162242118776744	56.3082498537506
34652	-0.0868542	123161619	4	0.0118004	1.83485e-13	ebi-a-GCST003043	rs7657746	G	A	0.244	Inflammatory bowel disease || id:ebi-a-GCST003043	TRUE	reported	igd	0.00278306446632101	96.7023125278303
34652	-0.0727718	106071064	4	0.0101382	7.07457e-13	ebi-a-GCST003043	rs974801	G	A	0.3799	Inflammatory bowel disease || id:ebi-a-GCST003043	TRUE	reported	igd	0.00249509597202438	86.6713287138085
34652	0.0732561	102739980	4	0.0108741	1.61994e-11	ebi-a-GCST003043	rs13107612	T	C	0.2969	Inflammatory bowel disease || id:ebi-a-GCST003043	TRUE	reported	igd	0.002240499643996	77.8076406556506
34652	0.0773716	10689562	5	0.0101613	2.65033e-14	ebi-a-GCST003043	rs3776414	G	T	0.3756	Inflammatory bowel disease || id:ebi-a-GCST003043	TRUE	reported	igd	0.00280789995223854	97.5676936674542
34652	-0.0710611	71693899	5	0.0109034	7.15649e-11	ebi-a-GCST003043	rs4703855	T	C	0.2998	Inflammatory bowel disease || id:ebi-a-GCST003043	TRUE	reported	igd	0.00212005721918449	73.6160528891181
34652	-0.0574631	72539850	5	0.0104322	3.62402e-08	ebi-a-GCST003043	rs34804116	A	C	0.3867	Inflammatory bowel disease || id:ebi-a-GCST003043	TRUE	reported	igd	0.00156622890740775	54.35496395749
34652	0.166117	131669161	5	0.0108875	1.46656e-52	ebi-a-GCST003043	rs272882	T	G	0.6733	Inflammatory bowel disease || id:ebi-a-GCST003043	TRUE	reported	igd	0.0121399221934212	425.817697720959
34652	-0.0978042	158620079	5	0.0126731	1.18659e-14	ebi-a-GCST003043	rs71593329	G	T	0.1998	Inflammatory bowel disease || id:ebi-a-GCST003043	TRUE	reported	igd	0.00305871516802284	106.309651515589
34652	-0.0953162	40521892	5	0.0148313	1.30404e-10	ebi-a-GCST003043	rs79980175	C	A	0.136	Inflammatory bowel disease || id:ebi-a-GCST003043	TRUE	reported	igd	0.00213508950729726	74.1391451387157
34652	0.0815026	96252803	5	0.0104086	4.86519e-15	ebi-a-GCST003043	rs1363907	A	G	0.4212	Inflammatory bowel disease || id:ebi-a-GCST003043	TRUE	reported	igd	0.0032388423344947	112.590549929818
34652	0.155855	158827769	5	0.0104967	7.16638e-50	ebi-a-GCST003043	rs56167332	A	C	0.3375	Inflammatory bowel disease || id:ebi-a-GCST003043	TRUE	reported	igd	0.0108625336396172	380.520204130659
34652	0.174764	40414886	5	0.0101797	4.62914e-66	ebi-a-GCST003043	rs7711427	C	A	0.613	Inflammatory bowel disease || id:ebi-a-GCST003043	TRUE	reported	igd	0.0144912346144356	509.504630528319
34652	0.0820444	141526057	5	0.0104471	4.05229e-15	ebi-a-GCST003043	rs181826	A	C	0.6266	Inflammatory bowel disease || id:ebi-a-GCST003043	TRUE	reported	igd	0.00314986968304603	109.487856998968
34652	0.0730113	176788570	5	0.0104794	3.23445e-12	ebi-a-GCST003043	rs4976646	C	T	0.3415	Inflammatory bowel disease || id:ebi-a-GCST003043	TRUE	reported	igd	0.00239748912355318	83.2726433879298
34652	0.105057	106449085	6	0.0106717	7.2477e-23	ebi-a-GCST003043	rs11152949	G	A	0.3195	Inflammatory bowel disease || id:ebi-a-GCST003043	TRUE	reported	igd	0.00479931192910854	167.098114316984
34652	0.0916208	128245765	6	0.0147604	5.39312e-10	ebi-a-GCST003043	rs13204742	T	G	0.1267	Inflammatory bowel disease || id:ebi-a-GCST003043	TRUE	reported	igd	0.00185762578120689	64.4865251504789
34652	0.0957518	137959235	6	0.0122643	5.83848e-15	ebi-a-GCST003043	rs6933404	C	T	0.2108	Inflammatory bowel disease || id:ebi-a-GCST003043	TRUE	reported	igd	0.00305057405635842	106.02583070126
34652	0.094692	31274380	6	0.0107773	1.54703e-18	ebi-a-GCST003043	rs9264942	C	T	0.3529	Inflammatory bowel disease || id:ebi-a-GCST003043	TRUE	reported	igd	0.00409524258559415	142.483660746076
34652	-0.0672805	90973159	6	0.0108961	6.62857e-10	ebi-a-GCST003043	rs1847472	A	C	0.3421	Inflammatory bowel disease || id:ebi-a-GCST003043	TRUE	reported	igd	0.00203761147077916	70.747393162333
34652	-0.179105	138087506	6	0.031375	1.13951e-08	ebi-a-GCST003043	rs62434177	A	G	0.03236	Inflammatory bowel disease || id:ebi-a-GCST003043	TRUE	reported	igd	0.00200894358673018	69.750019133814
34652	0.089151	167392174	6	0.0102086	2.48085e-18	ebi-a-GCST003043	rs9457247	T	C	0.5398	Inflammatory bowel disease || id:ebi-a-GCST003043	TRUE	reported	igd	0.00394877081493037	137.367340883944
34652	0.0940162	20657345	6	0.0126938	1.29718e-13	ebi-a-GCST003043	rs2328546	C	T	0.8014	Inflammatory bowel disease || id:ebi-a-GCST003043	TRUE	reported	igd	0.00281361042987212	97.7666787420716
34652	0.260903	31547611	6	0.0285603	6.5283e-20	ebi-a-GCST003043	rs769177	T	C	0.02548	Inflammatory bowel disease || id:ebi-a-GCST003043	TRUE	reported	igd	0.00338047961673277	117.530929631746
34652	-0.193129	32626272	6	0.0120075	3.30217e-58	ebi-a-GCST003043	rs9273363	A	C	0.2748	Inflammatory bowel disease || id:ebi-a-GCST003043	TRUE	reported	igd	0.0148661839732785	522.886603113143
34652	0.0821443	14715882	6	0.0125131	5.21555e-11	ebi-a-GCST003043	rs1267499	C	T	0.81	Inflammatory bowel disease || id:ebi-a-GCST003043	TRUE	reported	igd	0.00207693775772242	72.1156730694033
34652	-0.0643405	21438889	6	0.0099028	8.18276e-11	ebi-a-GCST003043	rs6456426	A	C	0.4984	Inflammatory bowel disease || id:ebi-a-GCST003043	TRUE	reported	igd	0.00206982877486131	71.8683221701731
34652	0.061818	382559	6	0.0106192	5.83687e-09	ebi-a-GCST003043	rs7773324	A	G	0.6002	Inflammatory bowel disease || id:ebi-a-GCST003043	TRUE	reported	igd	0.00183399723659287	63.6647652514825
34652	0.104041	111949779	6	0.0163472	1.95975e-10	ebi-a-GCST003043	rs9400484	G	A	0.09442	Inflammatory bowel disease || id:ebi-a-GCST003043	TRUE	reported	igd	0.00185109986781611	64.2595612852293
34652	-0.0808362	107584780	7	0.00996693	5.04313e-16	ebi-a-GCST003043	rs740287	T	G	0.5409	Inflammatory bowel disease || id:ebi-a-GCST003043	TRUE	reported	igd	0.00324538369066961	112.818684801359
34652	-0.0675599	148220448	7	0.0101646	2.99916e-11	ebi-a-GCST003043	rs2538470	G	A	0.6378	Inflammatory bowel disease || id:ebi-a-GCST003043	TRUE	reported	igd	0.00210882699673138	73.2252748732382
34652	0.064107	26852053	7	0.0106005	1.47058e-09	ebi-a-GCST003043	rs3801835	T	C	0.3447	Inflammatory bowel disease || id:ebi-a-GCST003043	TRUE	reported	igd	0.00185661713624269	64.4514454288482
34652	-0.0659028	2869985	7	0.0108086	1.07912e-09	ebi-a-GCST003043	rs1182188	C	T	0.2989	Inflammatory bowel disease || id:ebi-a-GCST003043	TRUE	reported	igd	0.0018203026920374	63.1885104948557
34652	0.0761709	50175654	7	0.0100437	3.35274e-14	ebi-a-GCST003043	rs12718244	A	G	0.4081	Inflammatory bowel disease || id:ebi-a-GCST003043	TRUE	reported	igd	0.00280300004350265	97.3969551769649
34652	-0.0627799	90875918	8	0.0113167	2.89694e-08	ebi-a-GCST003043	rs7015630	C	T	0.2657	Inflammatory bowel disease || id:ebi-a-GCST003043	TRUE	reported	igd	0.00153792911036993	53.3713249886771
34652	-0.0846011	49129242	8	0.0150825	2.03222e-08	ebi-a-GCST003043	rs7011507	A	G	0.1233	Inflammatory bowel disease || id:ebi-a-GCST003043	TRUE	reported	igd	0.00154737686194502	53.6997019426744
34652	0.083123	126539965	8	0.0101506	2.63512e-16	ebi-a-GCST003043	rs1551399	C	A	0.6138	Inflammatory bowel disease || id:ebi-a-GCST003043	TRUE	reported	igd	0.00327575616615775	113.877987677691
34652	-0.0908484	129567181	8	0.014833	9.08239e-10	ebi-a-GCST003043	rs6651252	C	T	0.13	Inflammatory bowel disease || id:ebi-a-GCST003043	TRUE	reported	igd	0.00186692626921507	64.8099907024522
34652	0.156206	139271850	9	0.0100484	1.70844e-54	ebi-a-GCST003043	rs11793497	G	A	0.423	Inflammatory bowel disease || id:ebi-a-GCST003043	TRUE	reported	igd	0.0119108182894179	417.684821742352
34652	-0.148762	4981602	9	0.0102138	4.69894e-48	ebi-a-GCST003043	rs10758669	A	C	0.6504	Inflammatory bowel disease || id:ebi-a-GCST003043	TRUE	reported	igd	0.010063892039543	352.258955265923
34652	0.13239	117569046	9	0.0106897	3.15791e-35	ebi-a-GCST003043	rs7848647	C	T	0.6746	Inflammatory bowel disease || id:ebi-a-GCST003043	TRUE	reported	igd	0.00769492241658713	268.696661700122
34652	0.0639523	93928416	9	0.0108526	3.79656e-09	ebi-a-GCST003043	rs4743820	T	C	0.7019	Inflammatory bowel disease || id:ebi-a-GCST003043	TRUE	reported	igd	0.00171151043162136	59.4055096050651
34652	0.106679	35466185	10	0.0102408	2.073e-25	ebi-a-GCST003043	rs34779708	G	T	0.3512	Inflammatory bowel disease || id:ebi-a-GCST003043	TRUE	reported	igd	0.00518624723258648	180.640311926946
34652	0.062403	75658349	10	0.00988642	2.75467e-10	ebi-a-GCST003043	rs2688608	T	G	0.557	Inflammatory bowel disease || id:ebi-a-GCST003043	TRUE	reported	igd	0.00192176311911032	66.7173069370505
34652	-0.100894	81046453	10	0.0110038	4.7698e-20	ebi-a-GCST003043	rs1250566	A	G	0.3161	Inflammatory bowel disease || id:ebi-a-GCST003043	TRUE	reported	igd	0.00440126760944375	153.178100479342
34652	-0.0635464	94432000	10	0.00989735	1.35781e-10	ebi-a-GCST003043	rs2497318	T	C	0.4504	Inflammatory bowel disease || id:ebi-a-GCST003043	TRUE	reported	igd	0.00199920351110505	69.411168711989
34652	0.153811	64445564	10	0.0100347	4.9705e-53	ebi-a-GCST003043	rs10761659	G	A	0.5399	Inflammatory bowel disease || id:ebi-a-GCST003043	TRUE	reported	igd	0.0117535848766159	412.105432149625
34652	-0.164639	101286480	10	0.00992861	9.36268e-62	ebi-a-GCST003043	rs6584281	G	A	0.5188	Inflammatory bowel disease || id:ebi-a-GCST003043	TRUE	reported	igd	0.0135338394709931	475.381271485715
34652	0.0604993	104264107	10	0.0104442	6.93043e-09	ebi-a-GCST003043	rs2274351	T	C	0.5373	Inflammatory bowel disease || id:ebi-a-GCST003043	TRUE	reported	igd	0.00181989794748316	63.1744349047081
34652	-0.0989022	6081230	10	0.0142955	4.56773e-12	ebi-a-GCST003043	rs12722515	A	C	0.1627	Inflammatory bowel disease || id:ebi-a-GCST003043	TRUE	reported	igd	0.00266508180496778	92.5918493952452
34652	0.0691178	30691503	10	0.0102921	1.87241e-11	ebi-a-GCST003043	rs2050392	A	G	0.6003	Inflammatory bowel disease || id:ebi-a-GCST003043	TRUE	reported	igd	0.00229251560054133	79.6181915048688
34652	-0.0859637	59972299	10	0.0127458	1.53568e-11	ebi-a-GCST003043	rs2153283	A	C	0.217	Inflammatory bowel disease || id:ebi-a-GCST003043	TRUE	reported	igd	0.00251120224714085	87.2322155992665
34652	0.094388	64150370	11	0.0129645	3.32583e-13	ebi-a-GCST003043	rs559928	C	T	0.8128	Inflammatory bowel disease || id:ebi-a-GCST003043	TRUE	reported	igd	0.00271114722978398	94.1966324511399
34652	-0.081194	60776209	11	0.0105845	1.70608e-14	ebi-a-GCST003043	rs11230563	T	C	0.348	Inflammatory bowel disease || id:ebi-a-GCST003043	TRUE	reported	igd	0.00299160816589171	103.970261230655
34652	0.150864	76299649	11	0.00996698	9.31751e-52	ebi-a-GCST003043	rs11236797	A	C	0.4444	Inflammatory bowel disease || id:ebi-a-GCST003043	TRUE	reported	igd	0.0112392548716003	393.866952364069
34652	-0.760367	3059360	11	0.0432241	2.87276e-69	ebi-a-GCST003043	rs12796489	A	C	0.02286	Inflammatory bowel disease || id:ebi-a-GCST003043	TRUE	reported	igd	0.0258291154764815	918.708273341418
34652	-0.0648616	114429934	11	0.0106716	1.21728e-09	ebi-a-GCST003043	rs648541	G	A	0.3409	Inflammatory bowel disease || id:ebi-a-GCST003043	TRUE	reported	igd	0.00189053021922356	65.6309493892332
34652	-0.109129	40725928	12	0.0187152	5.5082e-09	ebi-a-GCST003043	rs10878386	G	A	0.07781	Inflammatory bowel disease || id:ebi-a-GCST003043	TRUE	reported	igd	0.00170909487022756	59.3215233646616
34652	0.109531	68503836	12	0.01008	1.66994e-27	ebi-a-GCST003043	rs12318183	A	C	0.3854	Inflammatory bowel disease || id:ebi-a-GCST003043	TRUE	reported	igd	0.00568340188983159	198.055504511296
34652	-0.0600317	111884608	12	0.00989211	1.28988e-09	ebi-a-GCST003043	rs3184504	C	T	0.5074	Inflammatory bowel disease || id:ebi-a-GCST003043	TRUE	reported	igd	0.00180150781372086	62.5349028615633
34652	-0.30489	40531691	12	0.031707	6.8533e-22	ebi-a-GCST003043	rs1388585	A	G	0.98081	Inflammatory bowel disease || id:ebi-a-GCST003043	TRUE	reported	igd	0.00349926003004983	121.675132970682
34652	0.0706485	27528347	13	0.0107636	5.24928e-11	ebi-a-GCST003043	rs12585310	A	G	0.3136	Inflammatory bowel disease || id:ebi-a-GCST003043	TRUE	reported	igd	0.00214876645414599	74.6150880342999
34652	0.0830172	41013977	13	0.0115361	6.18728e-13	ebi-a-GCST003043	rs941823	C	T	0.7509	Inflammatory bowel disease || id:ebi-a-GCST003043	TRUE	reported	igd	0.00257823197618784	89.5666616058613
34652	-0.0878448	100036418	13	0.0120782	3.5156e-13	ebi-a-GCST003043	rs9557207	G	A	0.2231	Inflammatory bowel disease || id:ebi-a-GCST003043	TRUE	reported	igd	0.00267501858814312	92.9380049699989
34652	0.1	44484706	13	0.0118661	3.53346e-17	ebi-a-GCST003043	rs6561151	A	G	0.2235	Inflammatory bowel disease || id:ebi-a-GCST003043	TRUE	reported	igd	0.003470955	120.687491602415
34652	-0.0809722	75741751	14	0.0136766	3.20959e-09	ebi-a-GCST003043	rs1569328	T	C	0.1702	Inflammatory bowel disease || id:ebi-a-GCST003043	TRUE	reported	igd	0.0018519738929093	64.2899587144227
34652	-0.0580054	69271784	14	0.010146	1.08365e-08	ebi-a-GCST003043	rs10142466	G	A	0.5065	Inflammatory bowel disease || id:ebi-a-GCST003043	TRUE	reported	igd	0.00168202890364674	58.3804991984205
34652	0.141213	88444752	14	0.016844	5.13452e-17	ebi-a-GCST003043	rs55808324	A	G	0.09318	Inflammatory bowel disease || id:ebi-a-GCST003043	TRUE	reported	igd	0.00336994762126459	117.163520002349
34652	0.0702476	38869666	15	0.0126505	2.80892e-08	ebi-a-GCST003043	rs17651741	A	G	0.191	Inflammatory bowel disease || id:ebi-a-GCST003043	TRUE	reported	igd	0.00152501763904146	52.9225690440822
34652	0.107165	67442596	15	0.0116106	2.70894e-20	ebi-a-GCST003043	rs17293632	T	C	0.2364	Inflammatory bowel disease || id:ebi-a-GCST003043	TRUE	reported	igd	0.00414619118708873	144.263669387255
34652	0.0987549	28865042	16	0.0102618	6.36209e-22	ebi-a-GCST003043	rs62037363	C	T	0.3911	Inflammatory bowel disease || id:ebi-a-GCST003043	TRUE	reported	igd	0.00464495052790332	161.698617872297
34652	0.0766082	50508101	16	0.0118778	1.12065e-10	ebi-a-GCST003043	rs6500315	G	A	0.7753	Inflammatory bowel disease || id:ebi-a-GCST003043	TRUE	reported	igd	0.00204481192138163	70.9979104495538
34652	-0.126026	50725193	16	0.0100135	2.53338e-36	ebi-a-GCST003043	rs7194886	T	C	0.4357	Inflammatory bowel disease || id:ebi-a-GCST003043	TRUE	reported	igd	0.00780994382757321	272.744674210264
34652	-0.0958166	11365500	16	0.011275	1.92664e-17	ebi-a-GCST003043	rs367569	T	C	0.2891	Inflammatory bowel disease || id:ebi-a-GCST003043	TRUE	reported	igd	0.00377370644660217	131.254243359073
34652	0.0778411	50846832	16	0.0118554	5.17249e-11	ebi-a-GCST003043	rs2270395	T	C	0.7616	Inflammatory bowel disease || id:ebi-a-GCST003043	TRUE	reported	igd	0.00220029600918205	76.4083777668266
34652	-0.11116	86015316	16	0.0133865	1.00763e-16	ebi-a-GCST003043	rs11117431	G	A	0.1978	Inflammatory bowel disease || id:ebi-a-GCST003043	TRUE	reported	igd	0.00392135370025459	136.409816853893
34652	-0.104999	32570547	17	0.0112854	1.35301e-20	ebi-a-GCST003043	rs9889296	A	G	0.2723	Inflammatory bowel disease || id:ebi-a-GCST003043	TRUE	reported	igd	0.0043691840317581	152.056589925042
34652	-0.100017	40514201	17	0.0102076	1.14446e-22	ebi-a-GCST003043	rs744166	G	A	0.4204	Inflammatory bowel disease || id:ebi-a-GCST003043	TRUE	reported	igd	0.0048749338549497	169.743948595689
34652	0.0701035	57963537	17	0.00982936	9.88781e-13	ebi-a-GCST003043	rs1292053	G	A	0.442	Inflammatory bowel disease || id:ebi-a-GCST003043	TRUE	reported	igd	0.00242418559533298	84.2021525235314
34652	-0.083427	70642923	17	0.0125693	3.19374e-11	ebi-a-GCST003043	rs17780256	C	A	0.1927	Inflammatory bowel disease || id:ebi-a-GCST003043	TRUE	reported	igd	0.00216550861810178	75.1977149169407
34652	0.138343	38023745	17	0.00996661	8.30233e-44	ebi-a-GCST003043	rs4795397	G	A	0.4713	Inflammatory bowel disease || id:ebi-a-GCST003043	TRUE	reported	igd	0.00953786397179755	333.669480741639
34652	-0.144528	12778715	18	0.0132236	8.32722e-28	ebi-a-GCST003043	rs2847278	T	C	0.841	Inflammatory bowel disease || id:ebi-a-GCST003043	TRUE	reported	igd	0.00558633661746739	194.653966375343
34652	-0.0629092	67561508	18	0.0101798	6.41889e-10	ebi-a-GCST003043	rs67643815	T	G	0.5342	Inflammatory bowel disease || id:ebi-a-GCST003043	TRUE	reported	igd	0.0019695258639481	68.3787448924117
34652	-0.0665215	46395022	18	0.0102898	1.01436e-10	ebi-a-GCST003043	rs7240004	G	A	0.3795	Inflammatory bowel disease || id:ebi-a-GCST003043	TRUE	reported	igd	0.00208404757526628	72.3630565354882
34652	-0.11754	10525181	19	0.0127318	2.65705e-20	ebi-a-GCST003043	rs35164067	A	G	0.2039	Inflammatory bowel disease || id:ebi-a-GCST003043	TRUE	reported	igd	0.00448524548936633	156.113965666878
34652	-0.134424	10714058	19	0.02313	6.18586e-09	ebi-a-GCST003043	rs7253253	T	G	0.95432	Inflammatory bowel disease || id:ebi-a-GCST003043	TRUE	reported	igd	0.00157544681023925	54.6753701122319
34652	0.0857629	33731551	19	0.0111165	1.21032e-14	ebi-a-GCST003043	rs17694108	A	G	0.2797	Inflammatory bowel disease || id:ebi-a-GCST003043	TRUE	reported	igd	0.00296370377006268	102.997589978398
34652	0.106813	1124031	19	0.0121076	1.1246e-18	ebi-a-GCST003043	rs2024092	A	G	0.2162	Inflammatory bowel disease || id:ebi-a-GCST003043	TRUE	reported	igd	0.00386668835513067	134.500824276262
34652	0.0755599	49206172	19	0.0101797	1.14842e-13	ebi-a-GCST003043	rs516246	T	C	0.4652	Inflammatory bowel disease || id:ebi-a-GCST003043	TRUE	reported	igd	0.00284082086632316	98.714874292805
34652	-0.264091	1682037	20	0.0147557	1.23225e-71	ebi-a-GCST003043	rs6111031	T	C	0.1591	Inflammatory bowel disease || id:ebi-a-GCST003043	TRUE	reported	igd	0.0186617226180737	658.925371219971
34652	-0.0742587	44740196	20	0.0114338	8.32339e-11	ebi-a-GCST003043	rs6074022	T	C	0.7497	Inflammatory bowel disease || id:ebi-a-GCST003043	TRUE	reported	igd	0.00206953626090764	71.8581444760846
34652	-0.0691643	48955424	20	0.0105418	5.34687e-11	ebi-a-GCST003043	rs913678	C	T	0.3293	Inflammatory bowel disease || id:ebi-a-GCST003043	TRUE	reported	igd	0.00211307058502931	73.3729379682236
34652	0.123216	62329099	20	0.0102312	2.10814e-33	ebi-a-GCST003043	rs6062496	A	G	0.5694	Inflammatory bowel disease || id:ebi-a-GCST003043	TRUE	reported	igd	0.0074448456134859	259.898807000534
34652	-0.0674584	57824309	20	0.00983489	6.92947e-12	ebi-a-GCST003043	rs259964	G	A	0.5414	Inflammatory bowel disease || id:ebi-a-GCST003043	TRUE	reported	igd	0.0022597186500465	78.4765862296062
34652	0.0556615	31348750	20	0.0100037	2.63494e-08	ebi-a-GCST003043	rs6058869	T	C	0.3991	Inflammatory bowel disease || id:ebi-a-GCST003043	TRUE	reported	igd	0.00148601686746221	51.5671140588633
34652	-0.168413	40466744	21	0.0115451	3.37831e-48	ebi-a-GCST003043	rs2836883	A	G	0.2728	Inflammatory bowel disease || id:ebi-a-GCST003043	TRUE	reported	igd	0.0112532885827768	394.364345176242
34652	-0.114524	16806709	21	0.0100654	5.37898e-30	ebi-a-GCST003043	rs1297258	T	C	0.4249	Inflammatory bowel disease || id:ebi-a-GCST003043	TRUE	reported	igd	0.00640992740430779	223.536839472472
34652	-0.114259	45614860	21	0.0100818	8.97842e-30	ebi-a-GCST003043	rs8127691	C	T	0.6132	Inflammatory bowel disease || id:ebi-a-GCST003043	TRUE	reported	igd	0.00619297668223497	215.923853428865
34652	-0.176684	39660829	22	0.0137017	4.79954e-38	ebi-a-GCST003043	rs2143178	C	T	0.1658	Inflammatory bowel disease || id:ebi-a-GCST003043	TRUE	reported	igd	0.00863533425889654	301.820654306944
